# Supplementary material for: Function and Role of ATP-Binding Cassette Transporters as Receptors for 3D-Cry Toxins
Source: Toxins (Basel). 2019 Feb 19;11(2):124. doi: 10.3390/toxins11020124 (PMC6409751; doi:10.3390/toxins11020124)
Supplement: Supplementary file 1 [file toxins-11-00124-s001.zip]

Archive with 2 entries (1 files):
- toxins-443339-SI/
- toxins-443339-SI/toxins-443339-supplementary.mp4
